# Supplementary material for: Injectable Thermosensitive Composite Hydrogels for Sustained Nanoparticle Delivery and Enhanced Wound Healing
Source: Gels. 2026 Feb 25;12(3):191. doi: 10.3390/gels12030191 (PMC13025013; doi:10.3390/gels12030191)
Supplement: Supplementary file 1 [file gels-12-00191-s001.zip]

Archive with 1 entries (1 files):
- gels-4124513-supplementary.pdf
